# Supplementary material for: Treatment and monitoring of a high-density population of bare-nosed wombats for sarcoptic mange
Source: PLoS One. 2025 Oct 1;20(10):e0332138. doi: 10.1371/journal.pone.0332138 (PMC12488012; doi:10.1371/journal.pone.0332138)
Supplement: S2 Tables — (XLSX) [file pone.0332138.s002.xlsx]

## Sheet: S2 Table 1
S2 Table 1. Number of camera events in each mange category pre-treatment (July 2014) and at treatment 1 (May-June 2015). (Supporting data for Fig 2).
Health Category	Pre-treatment	Treatment 1
Healthy	78	63
Early Mange	7	33
Moderate Mange	21	46
Severe – Late-stage	2	34
Unclear	17	15
Total number of camera events	125	191

## Sheet: S2 Table 2
S2 Table 2. Number of burrows monitored with cameras recording healthy only, healthy and mange, and mange only wombats at July 2014 (pre-treatment) and at first treatment (May-June 2015).
Monitoring period	Healthy BNW only	Healthy and mange BNW	Mange BNW only
July 2014 – Pre-treatment	17	11	6
May/June 2015 – Treatment 1	5	20	7

## Sheet: S2 Table 3
S2 Table 3. Number of “effective” cameras monitoring burrows in each monitoring period.
Time Period	Total cameras deployed	“Effective” cameras
T01	32	30
T02	41	39
T03	40	37
T04	24	21
T05	26	25
T06	32	31
T07	31	28
T08	25	21
T09	N/A	N/A
T10	N/A	N/A
T11	N/A	N/A
T12	29	23
T13	39	33 (21 in first week)
TP01m	46	37
TP06m	34	33
TP08m	23	22
TP12m	33	27
TP20m	32	28
TP41m	34	26
Total cameras	521	460

## Sheet: S2 Table 4
S2 Table 4. Proportion of camera events that BNW are darkly marked, faintly marked, unmarked and unclear if the animal is marked during treatments (T01 – T08 and T12). (Supporting data for Fig 3).
Treatment	Darkly marked	Faintly marked	Unmarked	Unclear if marked
T01	88.1	4.9	5.6	1.4
T02	88.5	5.4	3.4	2.7
T03	79.7	12.5	4.7	3.1
T04	71	19.4	3.2	11.3
T05	80.7	10.1	6.4	2.8
T06	87.5	8.1	2.5	2.5
T07	59.7	13.9	13.9	12.5
T08	72.2	18.5	3.7	5.6
T12	73.7	10.5	10.5	5.3

## Sheet: S2 Table 5
S2 Table 5. Frequency distribution of number of camera events by maximum segment score during the first treatment (T01) and the last treatment (T13). Only the first week of camera monitoring is included in treatment 13. (Supporting data for Fig 4)
Treatment Period	Count of maximum segment score											Total number of camera events
	0	1	2	3	4	5	6	7	8	9	10
T01	24	11	27	31	28	10	10	4	6	4	19	174
T13	173	37	6	0	0	0	0	0	0	0	0	216

## Sheet: S2 Table 6
S2 Table 6. Mean Overall Manage Severity Score and Maximum Segment score for each camera event . (Supporting data for Fig 5)
Treatment Period	Overall Manage Severity Score
T01	4.4
T01	7.28571
T01	5.6
T01	8.88889
T01	2.8
T01	3
T01	4.66667
T01	5.33333
T01	4.4
T01	3.8
T01	3.66667
T01	5.66667
T01	2.5
T01	3
T01	4
T01	5
T01	3.66667
T01	0.166667
T01	0
T01	3.25
T01	2.16667
T01	1.25
T01	1.66667
T01	3.5
T01	1.66667
T01	2.5
T01	1.9
T01	2.25
T01	1.33333
T01	2.66667
T01	2.2
T01	2
T01	2.4
T01	0
T01	0.714286
T01	3
T01	0
T01	0
T01	2.57143
T01	0
T01	0
T01	3.4
T01	0.666667
T01	1.33333
T01	1.5
T01	1.5
T01	0
T01	0
T01	0.75
T01	0.2
T01	2
T01	2.4
T01	3.28571
T01	2
T01	3.75
T01	0
T01	2.5
T01	2.4
T01	2.14286
T01	1.66667
T01	4
T01	3
T01	2
T01	4
T01	3.5
T01	0.4
T01	7
T01	7.2
T01	3.75
T01	2
T01	3.33333
T01	2.2
T01	1
T01	0.333333
T01	1.75
T01	7.4
T01	2.2
T01	3
T01	2.125
T01	2.5
T01	2.4
T01	3.16667
T01	0
T01	0.333333
T01	0.5
T01	3.6
T01	3.16667
T01	3.5
T01	2
T01	1
T01	2.2
T01	0.5
T01	9.88889
T01	6
T01	0
T01	0.428571
T01	2.6
T01	0.8
T01	0.857143
T01	9.625
T01	9.66667
T01	9.8
T01	10
T01	0.7
T01	2.42857
T01	0
T01	0
T01	1.77778
T01	0.5
T01	1.42857
T01	0
T01	0
T01	0
T01	0
T01	9.55556
T01	1.6
T01	1.16667
T01	10
T01	7.5
T01	9
T01	2
T01	0
T01	0
T01	9.88889
T01	10
T01	0.5
T01	0
T01	0.25
T01	0.6
T01	0.666667
T01	8.33333
T01	5.71429
T01	0
T01	1
T01	1.66667
T01	8.66667
T01	6
T01	10
T01	0.5
T01	0.25
T01	0.714286
T01	3.4
T01	8.85714
T01	2.4
T01	1.42857
T01	1.5
T01	9.66667
T01	3.2
T01	9.83333
T01	3.28571
T01	2.1
T01	0.1
T01	2
T01	1.14286
T01	1.1
T01	2
T01	1.25
T01	9.83333
T01	3.66667
T01	3.28571
T01	1.1
T01	0
T01	0
T01	2.2
T01	9.33333
T01	3.2
T01	1.8
T01	3.6
T01	1.66667
T01	8
T01	9.5
T01	6.16667
T01	0.666667
T01	0.5
T02	5.42857
T02	5.33333
T02	6.83333
T02	5.57143
T02	5.8
T02	4.66667
T02	3.25
T02	4.5
T02	5.5
T02	3.66667
T02	4.33333
T02	5.2
T02	5.8
T02	5
T02	4.2
T02	4.4
T02	4.2
T02	5.4
T02	6
T02	5.5
T02	4.4
T02	4.4
T02	6
T02	6
T02	4.66667
T02	4.4
T02	6
T02	1.25
T02	2.2
T02	3.25
T02	0.5
T02	0.5
T02	0
T02	0
T02	0
T02	0
T02	0
T02	0.333333
T02	1
T02	3.66667
T02	0
T02	0
T02	0.666667
T02	0.5
T02	0.5
T02	3.5
T02	0
T02	0.857143
T02	0
T02	2.8
T02	1.33333
T02	0
T02	0.25
T02	0.666667
T02	0
T02	3.66667
T02	0
T02	0.4
T02	0
T02	1
T02	1.4
T02	0.333333
T02	3.4
T02	1
T02	0.5
T02	0.2
T02	0
T02	1
T02	0
T02	0
T02	0
T02	0
T02	3.25
T02	0
T02	0
T02	0
T02	10
T02	1.75
T02	0
T02	0
T02	0
T02	0
T02	1.66667
T02	0
T02	1.6
T02	2.5
T02	1.8
T02	0
T02	0
T02	1.33333
T02	0
T02	0
T02	0
T02	0.666667
T02	2
T02	1.66667
T02	0
T02	0
T02	0
T02	0
T02	0
T02	1
T02	2.83333
T02	1.75
T02	2.4
T02	3.14286
T02	1.8
T02	0
T02	10
T02	1.83333
T02	0
T02	0
T02	0
T02	0.6
T02	9.8
T02	1
T02	0
T02	0.571429
T02	0.5
T02	1.5
T02	8.25
T02	0
T02	1.85714
T02	0
T02	0
T02	2.8
T02	2.5
T02	0
T02	0
T02	2
T02	4.5
T02	3.33333
T02	1.66667
T02	0
T02	0
T02	0
T02	2.66667
T02	3
T02	1
T02	1.25
T02	1.75
T02	0
T02	0
T02	2.11111
T02	2.14286
T02	2.5
T02	9.5
T02	7.5
T02	4.75
T02	2.375
T02	5
T02	3
T02	1.25
T02	1.5
T02	1.33333
T02	1.5
T02	2
T02	1.375
T02	1.66667
T02	1.5
T02	1
T02	0
T02	7.66667
T02	5.2
T02	9.2
T02	0
T02	0
T02	10
T02	0
T02	9.5
T02	0
T02	9.6
T02	3.66667
T02	9.57143
T02	9.75
T02	3.5
T02	9.66667
T02	3.33333
T02	0
T02	3.25
T02	9.33333
T02	5.8
T02	6.66667
T02	0.666667
T02	7
T02	0.333333
T02	8.5
T02	1
T02	9.6
T02	4
T02	0
T02	0
T02	0
T02	0
T02	0
T02	0.9
T02	0
T02	0.4
T02	0
T02	0.333333
T02	7.875
T02	0
T02	0.142857
T02	2.83333
T02	9
T02	8.8
T02	0.666667
T02	9.22222
T02	0
T02	2.33333
T02	2
T02	1.375
T02	1
T02	0
T02	2.875
T02	3
T02	0
T02	0
T02	0
T02	0
T02	0
T02	0
T02	0
T02	3.5
T02	2.33333
T02	0
T02	0
T02	0
T02	0
T02	0
T02	2.5
T02	2
T02	2
T02	0.5
T02	10
T03	5
T03	3.33333
T03	3.25
T03	0
T03	0
T03	0
T03	0
T03	0
T03	1.66667
T03	1.25
T03	1.25
T03	1.75
T03	1.33333
T03	2
T03	1.75
T03	2
T03	1.6
T03	1.8
T03	2
T03	2.25
T03	2.33333
T03	0
T03	10
T03	9.75
T03	0
T03	0.2
T03	1.33333
T03	0
T03	0
T03	0
T03	0
T03	0
T03	0
T03	0
T03	5
T03	6.33333
T03	0
T03	10
T03	0
T03	0
T03	0
T03	0
T03	0
T03	0
T03	0
T03	1.33333
T03	3
T03	1.8
T03	3
T03	3.25
T03	0
T03	1.8
T03	3.33333
T03	2
T03	1.5
T03	3.33333
T03	0.25
T03	3.33333
T03	3
T03	2.66667
T03	8.375
T03	2.6
T03	1
T03	0
T03	1.6
T03	1.66667
T03	1.66667
T03	1.33333
T03	1.33333
T03	1.5
T03	1
T03	1.66667
T03	1
T03	1
T03	2
T03	1.5
T03	1.66667
T03	1.33333
T03	2
T03	0
T03	1
T03	1
T03	0
T03	1.5
T03	1.66667
T03	1.66667
T03	1.33333
T03	1.5
T03	1
T03	1
T03	2
T03	1.66667
T03	2.33333
T03	2
T03	2
T03	2
T03	1.25
T03	1.5
T03	1.4
T03	1.75
T03	1.5
T03	1.66667
T03	1.4
T03	1.33333
T03	1.4
T03	1.66667
T03	1.5
T03	1.75
T03	1.33333
T03	1.66667
T03	0
T03	1.67
T03	1.5
T03	1.67
T03	1
T03	9.5
T03	0
T03	0
T03	10
T03	0
T03	2
T03	1.33333
T03	1.33333
T03	1.5
T03	0.5
T03	1.5
T03	1.5
T03	2
T03	2
T03	9.875
T03	9.83333
T03	1.5
T03	9.6
T03	1.4
T03	7.8
T03	1.66667
T03	2.25
T03	1.33333
T03	0.4
T03	9.8
T03	0.8
T03	0.75
T03	9.77778
T03	2
T03	10
T03	0
T03	0
T03	1
T03	1.66667
T03	9.33333
T03	9.33333
T03	0
T03	0
T03	7.33333
T03	2.33333
T03	0
T03	0
T03	1
T03	1.33333
T03	1
T03	1
T03	3
T03	10
T03	0
T03	2
T03	3.33333
T03	2.75
T03	1.8
T04	1.66667
T04	2
T04	1.8
T04	2.25
T04	2.33333
T04	1.75
T04	2
T04	2.66667
T04	2.5
T04	0
T04	2.5
T04	3.33333
T04	2.8
T04	2.8
T04	3
T04	3
T04	2.5
T04	3.75
T04	3.5
T04	1.5
T04	0
T04	0
T04	4.33333
T04	0
T04	3.33333
T04	3.33333
T04	8.75
T04	0
T04	3.5
T04	0
T04	0
T04	0
T04	2.5
T04	1.66667
T04	4
T04	3.66667
T04	0.75
T04	1.5
T04	0
T04	0
T04	1.5
T04	1.5
T04	9.4
T04	0
T04	2.66667
T04	0
T04	0
T04	0
T04	1.75
T04	0
T04	0.625
T04	0
T04	3
T04	2.667
T04	9
T04	3
T04	0
T04	4
T04	0.428571
T04	0.75
T04	9
T04	5.33333
T04	10
T04	2.5
T04	0
T04	0
T04	4
T04	6
T04	4.16667
T04	3.4
T04	2.75
T04	0
T04	0.666667
T04	5
T04	5.66667
T04	4.75
T04	0.875
T05	3.33333
T05	6.6
T05	3.33333
T05	8.8
T05	0
T05	1
T05	2.8
T05	2.5
T05	2.66667
T05	5
T05	3
T05	3
T05	0
T05	3
T05	1.5
T05	9.2
T05	0
T05	0.333333
T05	1.5
T05	0
T05	1.83333
T05	3.33333
T05	0
T05	0
T05	0
T05	1.33333
T05	0.5
T05	0
T05	1
T05	0
T05	8.8
T05	0
T05	0
T05	5.33
T05	2
T05	10
T05	0
T05	2.66667
T05	2.33333
T05	0
T05	3.25
T05	6
T05	3.33333
T05	5.25
T05	4.66667
T05	8.8
T05	0
T05	1.8
T05	5
T05	5
T05	0
T05	0
T05	3.5
T05	2
T05	0
T05	2
T05	0
T05	0
T05	1.33333
T05	3.33333
T05	2.5
T05	2.66667
T05	3
T05	2.5
T05	3.2
T05	3.3
T05	2
T05	0.5
T05	2.5
T05	2.5
T05	9
T05	2.33333
T05	7.5
T05	8
T05	1.33333
T05	7.66667
T05	1
T05	2
T05	7.5
T05	5.33333
T05	8
T05	8
T05	0.5
T05	8
T05	8
T05	8.11111
T05	8.2
T05	8.22222
T05	8
T05	8.25
T05	8.25
T05	8.4
T05	9
T05	2.5
T05	1.11111
T05	0.714286
T05	6.4
T05	6.75
T05	6.625
T05	4
T05	3.66667
T05	3.66667
T05	3.6
T05	0
T05	0
T05	3.66667
T05	0
T05	0
T05	3.4
T05	3
T05	3.8
T05	0
T05	0
T05	0
T05	4
T05	0
T05	0
T05	0
T05	0
T05	0
T05	0
T05	0
T05	0
T05	0
T05	4
T05	0
T05	3.83333
T05	0
T05	0
T05	3.83333
T05	3
T05	0
T05	0
T05	0
T05	0.2
T05	0
T05	0.375
T05	2.6
T05	0.166667
T05	0.125
T05	0.125
T05	0
T05	0.8
T05	1
T05	0.111111
T05	2.5
T05	0.25
T05	0.4
T05	4.6
T05	5
T05	0.714286
T05	0.8
T05	1.8
T05	3.5
T05	0
T05	0.5
T05	2
T05	5.66667
T05	0.333333
T06	0
T06	4
T06	2.66667
T06	5
T06	0
T06	0
T06	3.33333
T06	3.5
T06	0
T06	3
T06	3
T06	0
T06	0
T06	0
T06	0
T06	0
T06	0
T06	3.5
T06	1.6
T06	3.2
T06	4
T06	0.333333
T06	0.333333
T06	0
T06	0
T06	0
T06	2.5
T06	3.66667
T06	0
T06	0
T06	2
T06	3
T06	0
T06	3.33333
T06	0
T06	3.5
T06	3.5
T06	0
T06	0
T06	3.33333
T06	0
T06	0
T06	0
T06	5
T06	2.33333
T06	0
T06	0
T06	0
T06	0
T06	3
T06	0
T06	0
T06	3
T06	0.5
T06	0
T06	0
T06	0
T06	3
T06	0
T06	0
T06	0
T06	2.33333
T06	0
T06	0
T06	0
T06	0
T06	2.33333
T06	0.5
T06	0
T06	2.33333
T06	2
T06	0
T06	3.2
T06	2
T06	3
T06	1.66667
T06	3
T06	2
T06	3
T06	1
T06	1.5
T06	4
T06	1.66667
T06	0
T06	3
T06	3
T06	3.25
T06	3
T06	3
T06	0.333333
T06	3.66667
T06	0
T06	0
T06	3.33333
T06	3.5
T06	2
T06	4
T06	3.5
T06	3
T06	3.66667
T06	3.25
T06	3.33333
T06	3.33333
T06	3
T06	3.33333
T06	3
T06	3
T06	3
T06	3
T06	0.25
T06	0
T06	2
T06	4.5
T06	5
T06	0
T06	2.5
T06	3
T06	3
T06	3
T06	3
T06	4
T06	0
T06	0
T06	0
T06	3
T06	3
T06	0
T06	3.5
T06	3
T06	2.66667
T06	3
T06	3
T06	0
T06	0
T06	0
T06	4
T06	4
T06	0
T06	2.5
T06	3.5
T06	0
T06	0
T06	0
T06	1.5
T06	0
T06	0
T06	1.66667
T06	1
T06	0
T06	2.8
T06	0
T06	2.8
T06	0
T06	0
T06	3.5
T06	3
T06	2.33333
T06	5.25
T06	5.4
T06	6
T06	6
T06	6.6
T06	4
T06	2.5
T06	3.33333
T06	7
T06	6
T06	7.25
T06	5
T06	5.5
T06	7
T06	6.57143
T06	6.5
T06	5.16667
T06	3
T06	3
T06	3
T06	0.2
T06	2.5
T06	2.25
T06	3.33333
T06	0
T06	0.666667
T06	0
T06	5.66667
T06	0.666667
T06	5.5
T06	1.33333
T06	5.83333
T06	5.6
T06	4
T06	2
T06	0
T06	0
T06	3
T06	0
T06	0
T06	6
T06	0.25
T06	0
T06	0
T06	6.6
T06	6.6
T06	6
T06	0
T06	0.333333
T06	2.2
T06	0
T06	0.5
T06	0.2
T06	0.2
T06	0
T06	0
T06	0.6
T06	0
T06	0.285714
T06	5.2
T06	0
T06	0.333333
T06	5
T06	0.625
T06	5.25
T06	0
T06	4.5
T06	0
T06	0
T06	0
T06	0
T06	0
T06	0
T06	0
T06	0
T06	0
T06	0
T06	0
T06	0
T06	0.4
T06	0
T06	0
T06	0
T06	4
T06	4
T06	2.5
T06	1
T06	0
T06	0
T06	0
T06	0.5
T06	6.11111
T06	2.66667
T06	3.5
T06	6.125
T06	3.71429
T06	1.8
T06	0
T06	1
T06	2
T06	3.71429
T06	3
T06	6.5
T06	0
T06	7
T06	4.75
T06	3.5
T06	0
T06	3
T06	3.25
T06	2
T06	2.66667
T07	0.142857
T07	0.111111
T07	0
T07	0.2
T07	0
T07	1.5
T07	0
T07	0
T07	0
T07	0
T07	0.333333
T07	0.4
T07	0
T07	0
T07	0.5
T07	0
T07	0
T07	0
T07	0
T07	0
T07	0
T07	1.2
T07	0
T07	0
T07	0
T07	0
T07	0
T07	0.333333
T07	0.75
T07	0
T07	0
T07	3.4
T07	0.166667
T07	0
T07	0
T07	0
T07	0
T07	0.333333
T07	0
T07	0
T07	0
T07	0
T07	0
T07	0.333333
T07	0
T07	0
T07	0
T07	0.5
T07	0
T07	0.4
T07	0
T07	0.5
T07	0
T07	0
T07	0
T07	0
T07	0
T07	0.333333
T07	0
T07	0
T07	5
T07	5
T07	0.4
T07	0
T07	1.33333
T07	0
T07	4.25
T07	0.666667
T07	0
T07	0
T07	0.4
T07	0
T07	4.16667
T07	0.166667
T07	0.5
T07	0
T07	0
T07	1
T07	0
T07	0
T07	0
T07	0
T07	0
T07	4
T07	3.33333
T07	3
T07	3.33333
T07	0.4
T07	0.5
T07	0
T07	4
T07	0
T07	4.33333
T07	1.5
T07	2.75
T07	0.6
T07	0
T07	0
T07	0
T07	0
T07	3.6
T07	0.2
T07	0
T07	3.75
T07	3.83333
T07	0
T07	3
T07	1
T07	0
T07	0
T07	0
T07	0
T07	0.8
T07	0
T07	0
T07	0
T07	0.857143
T07	0
T07	5.2
T07	0.4
T07	0.285714
T07	0.333333
T07	0.333333
T07	4.55556
T07	0.285714
T08	0.833333
T08	0.4
T08	0.5
T08	0.5
T08	0
T08	0.4
T08	0.5
T08	0.5
T08	0.6
T08	0
T08	1
T08	0
T08	1.5
T08	0.333333
T08	0
T08	3
T08	0.75
T08	0
T08	0.4
T08	0.4
T08	0
T08	0.5
T08	0
T08	1.2
T08	1.28571
T08	1.25
T08	2
T08	0.285714
T08	0
T08	0
T08	0
T08	0
T08	0
T08	0
T08	0.333333
T08	0.4
T08	0.25
T08	0
T08	0
T08	0
T08	0
T08	0
T08	0
T08	0.3
T08	0
T08	0
T08	4
T08	0
T08	0.7
T08	0.285714
T08	0.333333
T08	0
T08	0
T08	0
T08	0.5
T08	0.5
T08	0
T08	0
T08	0
T08	0
T08	0
T08	0
T08	0
T08	4
T08	0
T08	0.166667
T08	0
T08	0
T08	2.5
T08	0
T08	0
T08	0
T08	0.166667
T08	0
T08	3
T08	0.5
T08	0
T08	0.428571
T08	0.166667
T08	0
T08	3.5
T08	0
T08	3.8
T08	0.5
T08	0.5
T08	0
T08	0.4
T08	0.666667
T08	0.2
T08	0.666667
T08	0.5
T08	0.4
T08	0.4
T08	2.6
T08	0
T08	0.222222
T08	0
T08	0
T08	0
T08	2.83333
T08	0
T08	0
T08	0
T08	0.333333
T08	0
T08	0
T08	0
T08	0
T08	0.4
T08	3
T08	0.2
T08	2.6
T08	0.25
T08	0
T08	0.666667
T08	0
T08	0
T08	2.8
T08	0.2
T08	0
T08	0.8
T08	0
T08	4.75
T08	6.16667
T08	3.66667
T08	0
T08	3.42857
T08	0.4
T08	0.333333
T08	0.4
T08	0
T08	0.2
T08	2.22222
T08	4.71429
T12	0
T12	0
T12	0
T12	0
T12	0
T12	0
T12	0.2
T12	0.25
T12	0.4
T12	0
T12	0
T12	0
T12	0
T12	0
T12	0.2
T12	0
T12	0
T12	0
T12	0
T12	0
T12	0.142857
T12	0.5
T12	0.2
T12	0.2
T12	0.166667
T12	0
T12	0.25
T12	0.142857
T12	0
T12	0
T12	0
T12	0
T12	0
T12	0
T12	0
T12	0
T12	0.5
T12	0.333333
T12	0
T12	0
T12	0
T12	0
T12	0
T12	0
T12	0
T12	0
T12	0
T12	0.333333
T12	0
T12	0
T12	0.75
T12	0
T12	0.571429
T12	0
T12	0
T12	0
T12	0
T12	0
T12	0
T12	0
T12	0.166667
T12	0.4
T12	0
T12	0
T12	0
T12	0
T12	0
T12	0
T12	0.25
T12	0.5
T12	0
T12	0.25
T12	0
T12	0
T12	0.2
T12	0.4
T12	0.142857
T12	0.166667
T12	0
T12	0.4
T12	0
T12	0
T12	0.1
T12	0
T12	0
T12	0.333333
T12	0
T12	0
T12	0.5
T12	0
T12	0
T12	0
T12	0
T12	0
T12	0.25
T12	0.2
T12	0
T13	0
T13	0
T13	0
T13	0
T13	0.333333
T13	0
T13	0.5
T13	0.5
T13	1
T13	0.666667
T13	0
T13	0
T13	0
T13	0
T13	0
T13	0
T13	0.1
T13	0
T13	0.5
T13	0.333333
T13	0
T13	0
T13	0.25
T13	0
T13	0.2
T13	0
T13	0.5
T13	0
T13	0
T13	0
T13	0
T13	0
T13	0
T13	0
T13	0
T13	0
T13	0
T13	0.666667
T13	0
T13	0
T13	0
T13	0.5
T13	0
T13	0.2
T13	0.142857
T13	0
T13	0.166667
T13	0.25
T13	0.25
T13	0
T13	0.6
T13	0.714286
T13	0.75
T13	0
T13	0.25
T13	0
T13	0.2
T13	0
T13	0
T13	0
T13	0
T13	0.142857
T13	0
T13	1
T13	0.25
T13	0.25
T13	0
T13	0.25
T13	0
T13	0
T13	0
T13	0
T13	0
T13	0.2
T13	0
T13	0
T13	0
T13	0
T13	0
T13	0
T13	0.5
T13	0
T13	0
T13	0
T13	0
T13	0
T13	0
T13	0
T13	0
T13	0
T13	0
T13	0
T13	0
T13	0.666667
T13	0
T13	0.333333
T13	0
T13	0
T13	0
T13	0
T13	0
T13	0
T13	0
T13	0
T13	0
T13	0
T13	0
T13	0.5
T13	0
T13	0
T13	0
T13	0
T13	1
T13	0.5
T13	0
T13	0
T13	0
T13	0
T13	0
T13	1
T13	1
T13	0
T13	0
T13	0.4
T13	0
T13	0
T13	1
T13	0.666667
T13	0
T13	0
T13	0
T13	0
T13	0
T13	0
T13	0
T13	0
T13	0
T13	0
T13	0
T13	0
T13	0
T13	0
T13	0
T13	0
T13	0
T13	0
T13	0
T13	0
T13	0
T13	0
T13	0
T13	0
T13	0
T13	0
T13	0
T13	0
T13	0
T13	0
T13	0.2
T13	0
T13	0
T13	0
T13	0
T13	0
T13	2
T13	0
T13	0
T13	0
T13	0.333333
T13	0
T13	0
T13	0
T13	0
T13	0
T13	0
T13	0
T13	0
T13	0
T13	0.25
T13	0.5
T13	0.333333
T13	0
T13	0
T13	0.333333
T13	0
T13	0
T13	0
T13	0
T13	0
T13	0
T13	0.333333
T13	0
T13	0
T13	0.125
T13	0
T13	0.333333
T13	0.8
T13	0.333333
T13	0
T13	0
T13	0
T13	0
T13	0
T13	0
T13	0
T13	0.5
T13	0
T13	0
T13	0
T13	0
T13	0
T13	0
T13	0
T13	1
T13	0.5
T13	0
T13	0
T13	0
T13	0
T13	0
T13	0
T13	0.25
T13	0
T13	0
T13	0
T13	0
T13	0
T13	0
T13	0
T13	0
T13	0
T13	0
T13	0.428571
T13	0
T13	0.75
T13	0
T13	0
T13	0
T13	0
T13	0
T13	0
T13	0.25
T13	0.142857
T13	0.8
T13	0.2
T13	0
T13	0
T13	0
T13	0
T13	0.6
T13	0
T13	0
T13	0
T13	0
T13	0
T13	0
T13	0
T13	0
T13	0
T13	0
T13	0
T13	0
T13	0
T13	0.285714
T13	0
T13	0
T13	0
T13	0.2
T13	0
T13	0.666667
T13	0
T13	0
T13	0
T13	0.4
T13	0
T13	0.2
T13	0
T13	0
T13	0
T13	0
T13	0
T13	0.333333
T13	0
T13	0
T13	0
T13	0
T13	0
T13	0
T13	0
T13	0
T13	0
T13	0
T13	0
T13	0
T13	0
T13	0
T13	0
T13	0
T13	0
T13	0
T13	0
T13	0
T13	0
T13	0
T13	0
T13	0
T13	0
T13	0
T13	0.166667
T13	0
T13	0
T13	0
T13	0
T13	0
T13	0
T13	0
T13	0
T13	0
T13	0
T13	0
T13	0
T13	0
T13	0
T13	0
T13	0
T13	0
T13	0
T13	0
T13	0.333333
T13	0
T13	0
T13	0
T13	0
T13	0
T13	0
T13	0
T13	0
T13	0
T13	0
T13	0
T13	0
T13	0.428571
T13	0
T13	0
T13	0
T13	0
T13	0
T13	0
T13	0
T13	0
T13	0
T13	0
T13	0
T13	0
T13	0
T13	0
T13	0
T13	0
T13	0
T13	0
T13	0.4
T13	0
T13	0
T13	0.25
T13	0
T13	0
T13	0
T13	0.166667
T13	0
T13	0.444444
T13	0
T13	0.333333
TP01m	0
TP01m	0
TP01m	0
TP01m	0
TP01m	0
TP01m	0
TP01m	0
TP01m	1.3333
TP01m	0
TP01m	0.33333
TP01m	0.333333
TP01m	0
TP01m	0.333333
TP01m	0
TP01m	0
TP01m	0
TP01m	0
TP01m	0.214286
TP01m	0
TP01m	0
TP01m	0
TP01m	0
TP01m	0
TP01m	0
TP01m	0.166667
TP01m	0
TP01m	0.555556
TP01m	0
TP01m	0
TP01m	0
TP01m	0.166667
TP01m	0
TP01m	0
TP01m	0
TP01m	0
TP01m	0
TP01m	0
TP01m	0
TP01m	0.2
TP01m	0
TP01m	0
TP01m	0.25
TP01m	0
TP01m	0
TP01m	0
TP01m	0
TP01m	0.2
TP01m	0
TP01m	0
TP01m	0
TP01m	0
TP01m	0
TP01m	0.25
TP01m	0
TP01m	0.2
TP01m	0
TP01m	0.666667
TP01m	0.666667
TP01m	0
TP01m	0
TP01m	0
TP01m	0
TP01m	0
TP01m	0
TP01m	0
TP01m	0
TP01m	0.111111
TP01m	0
TP01m	0
TP01m	0
TP01m	0
TP01m	0
TP01m	0
TP01m	0.285714
TP01m	0.125
TP01m	0.4
TP01m	0
TP01m	0.75
TP01m	0
TP01m	0
TP01m	0
TP01m	0
TP01m	0.142857
TP01m	0
TP01m	0
TP01m	0
TP01m	0
TP01m	0
TP01m	0
TP01m	0.5
TP01m	0
TP01m	0.2
TP01m	0.666667
TP01m	0
TP01m	0.2
TP01m	0
TP01m	0
TP01m	0
TP01m	0
TP01m	0
TP01m	0
TP01m	0
TP01m	0
TP01m	0
TP01m	0
TP01m	0
TP01m	0
TP01m	0
TP01m	0
TP01m	0
TP01m	0
TP01m	0.5
TP01m	0.0833333
TP01m	0
TP01m	0
TP01m	0
TP01m	0.5
TP01m	0
TP01m	0.666667
TP01m	0.333333
TP01m	0
TP01m	0.285714
TP01m	0
TP01m	0
TP01m	0
TP01m	0
TP01m	0
TP01m	0
TP01m	0
TP01m	0
TP01m	0
TP01m	0.333333
TP01m	0
TP01m	0
TP01m	0.5
TP01m	0
TP01m	0
TP01m	0.4
TP01m	0
TP01m	0
TP01m	0
TP01m	0
TP01m	0
TP01m	0
TP01m	0
TP01m	0
TP01m	0
TP01m	0
TP01m	0
TP01m	0
TP01m	0
TP01m	0
TP01m	0
TP01m	0
TP01m	0
TP01m	0
TP01m	0
TP01m	0.166667
TP01m	0.5
TP01m	0
TP01m	0.333333
TP01m	0
TP01m	0
TP01m	0.25
TP01m	0
TP01m	0
TP01m	0
TP01m	0
TP01m	0
TP01m	0
TP01m	0
TP01m	0
TP01m	0
TP01m	0
TP01m	0.666667
TP01m	0.25
TP01m	0.222222
TP01m	0.333333
TP01m	0
TP01m	0
TP01m	0
TP01m	0
TP01m	0
TP01m	0
TP01m	0.25
TP01m	0
TP01m	0
TP01m	0.5
[truncated: 1,348 more rows]

## Sheet: S2 Table 7
S2 Table 7. Frequency distribution of maximum segment score of first animal through the flap (i.e. first animal photographed) during all treatment and post-treatment monitoring periods. Only the first week of camera monitoring is included where there is more than one week of monitoring. (Supporting data for Fig 6 and S1 Fig A).
Treatment Period	Count of maximum segment score											Total
	0	1	2	3	4	5	6	7	8	9	10
T01	3	3	4	5	3	2	1	2	2	2	3	30
T02	8	1	11	3	2	3	1	0	2	1	4	36
T03	7	1	5	4	4	1	1	0	0	0	8	31
T04	4	0	2	5	1	2	2	1	0	0	2	19
T05	4	3	4	4	0	2	0	1	1	1	1	21
T06	13	1	1	5	4	0	1	3	2	0	0	30
T07	9	0	6	2	2	0	0	4	0	1	0	24
T08	8	1	8	0	0	1	2	0	1	0	0	21
T12	14	1	2	1	0	0	0	0	0	0	0	18
T13	16	3	2	0	0	0	0	0	0	0	0	21
TP01m	24	5	2	0	0	0	0	0	0	0	0	31
TP06m	23	6	1	0	0	0	0	0	0	0	0	30
TP08m	16	3	1	0	0	0	0	0	0	0	0	20
TP12m	20	4	1	0	0	0	0	0	0	0	0	25
TP20m	14	4	4	0	0	0	0	0	0	0	0	22
TP41m	14	1	2	0	1	1	0	0	0	0	0	19

## Sheet: S2 Table 8
S2 Table 8. Number of flap interactions by hour in four weeks of monitoring during T01 to T04 (Winter – healthy and mange BNW); T13 and TP01m (Summer – healthy only) and TP06m and TP08m (Winter – healthy only). (Includes supporting data for Fig 7),
Time (X:00 hr)	T01 to T04 (Winter)	T13 and TP01m (Summer)	TP06m and TP08m (Winter)
0	48	23	30
1	52	41	54
2	41	91	28
3	71	77	34
4	64	136	39
5	68	114	30
6	35	30	18
7	45	22	14
8	26	13	4
9	6	19	5
10	13	5	8
11	6	3	0
12	4	1	0
13	7	0	0
14	4	12	0
15	2	7	0
16	15	10	11
17	77	15	43
18	81	50	41
19	50	103	28
20	50	94	24
21	21	45	23
22	41	57	14
23	33	40	21
Total Flap interactions	860	1008	469

## Sheet: S2 Table 9
S2 Table 9. Number of camera events showing burrow investigation without entry with time of day during 4 weeks in winter (T01 to T04 pooled) and summer (T13 and TP01m pooled). (Supporting data S1 Fig B)
Time (X:00 hr)	Winter (T01 to T04)	Summer (T13 and TP01m)
0	16	6
1	10	10
2	7	4
3	10	12
4	6	30
5	7	22
6	7	3
7	4	7
8	3	4
9	0	1
10	0	4
11	1	1
12	0	0
13	0	0
14	1	1
15	2	0
16	1	0
17	3	5
18	13	5
19	8	16
20	6	10
21	11	12
22	1	7
23	3	14

## Sheet: S2 Table 10
S2 Table 10. Number of camera events showing wombats scratching by wombat health (Maximum segement ≤ 2 = healthy; ≥ 3 = mange based on maximum segment score)
Monitoring period	Wombat health	Wombats not scratching	Wombats scratching
T01 and T02	Healthy	155	46
T01 and T02	Mange	106	119
All monitoring periods	Healthy	2728	205
All monitoring periods	Mange	418	213

[truncated: 8 more sheets: S2 Table 11, S2 Table 12, S2 Table 13, S2 Table 14, S2 Table 15, S2 Table 16, S2 Table 17, S2 Table 18]
